# Supplementary material for: A year of Covid-19: experiences and lessons learnt by small European island states—Cyprus, Iceland and Malta
Source: Eur J Public Health. 2022 Jan 3;32(2):316–21. doi: 10.1093/eurpub/ckab217 (PMC8755372; doi:10.1093/eurpub/ckab217)
Supplement: ckab217_Supplementary_Data [file ckab217_supplementary_data.zip]

Archive with 3 entries (2 files):
- ckab217-suppl_data/
- ckab217-suppl_data/ejph-2021-04-om-0522-File006.docx
- ckab217-suppl_data/ejph-2021-04-om-0522-File007.docx
